# Supplementary material for: Diagnostic Accuracy of PET/CT or PET/MRI Using PSMA-Targeting Radiopharmaceuticals in High-Grade Gliomas: A Systematic Review and a Bivariate Meta-Analysis
Source: Diagnostics (Basel). 2022 Jul 8;12(7):1665. doi: 10.3390/diagnostics12071665 (PMC9323081; doi:10.3390/diagnostics12071665)
Supplement: Supplementary file 1 [file diagnostics-12-01665-s001.zip]

Archive with 1 entries (1 files):
- diagnostics-1799766-supplementary.pdf
